# Supplementary material for: MicroRNA-1 Suppresses Tumor Progression and UHRF1 Expression in Cholangiocarcinoma
Source: Int J Mol Sci. 2025 Dec 3;26(23):11718. doi: 10.3390/ijms262311718 (PMC12692032; doi:10.3390/ijms262311718)
Supplement: Supplementary file 1 [file ijms-26-11718-s001.zip]

Archive with 1 entries (1 files):
- ijms-3994304-supplementary.pdf
